# Supplementary material for: Selective Expression of a SNARE-Cleaving Protease in Peripheral Sensory Neurons Attenuates Pain-Related Gene Transcription and Neuropeptide Release
Source: Int J Mol Sci. 2021 Aug 17;22(16):8826. doi: 10.3390/ijms22168826 (PMC8396265; doi:10.3390/ijms22168826)
Supplement: Supplementary file 1 [file ijms-22-08826-s001.zip]

Archive with 1 entries (1 files):
- ijms-1314061-supplementary.pdf
